# Supplementary material for: Combined Modeling Study of the Binding Characteristics of Natural Compounds, Derived from Psoralea Fruits, to β-Amyloid Peptide Monomer
Source: Int J Mol Sci. 2022 Mar 24;23(7):3546. doi: 10.3390/ijms23073546 (PMC8998326; doi:10.3390/ijms23073546)
Supplement: Supplementary file 1 [file ijms-23-03546-s001.zip]

Archive with 1 entries (1 files):
- ijms-1590806-supplementary.pdf
